# Supplementary material for: Effect of Dl-3-n-Butylphthalide on olfaction in rotenone-induced Parkinson’s rats
Source: Front Neurol. 2024 Apr 8;15:1367973. doi: 10.3389/fneur.2024.1367973 (PMC11057415; doi:10.3389/fneur.2024.1367973)
Supplement: Supplementary file 1 [file Table_1.XLSX]

## Sheet: Sheet1
Rotarod test: mean retention time(s)							Tail suspention test: struggle time(s)							Buried pellet test: latency(s)
NAIVE	SHAM	RT	RTM	RTH			NAIVE	SHAM	RT	RTM	RTH			NAIVE	SHAM	RT	RTM	RTH
237	240	220	300	290			67	70	35	47	73			17	58	279	180	62
270	251	203	240	295			110	85	40	55	166			66	79	328	150	57
300	300	220	220	268			91	87	43	47	81			21	40	163	105	60
280	268	205	241	296			64	65	44	62	55			33	39	220	200	89
300	276		255	300						53	28
			279	300							40
				280
				200
				300
Open field test: distance(mm)							Open field test: immobility duration rate(%)
NAIVE	SHAM	RT	RTM	RTH			NAIVE	SHAM	RT	RTM	RTH
67471.9	53999.7	20550.2	7621.19	41352.4			77.0506	34.4369	13.112	78.7516	20.9919
49701.6	70217.3	23085.7	58152.1	54213.4			59.9136	85.3805	6.24561	13.527	16.583
66572.8	60961.7	18479.6	37059.1	73825.3			62.5904	41.3621	2.83117	23.4873	26.7287
63473.1	70648.8	13408.5	32002.6	55466.6			48.6238	37.2137	5.19357	24.9943	35.5263
75137	76665	30927.5	27883.8				56.8833	78.3363		21.7816	25.7371
56598.2	43978.2	9002.39	33584.2				53.9932	79.3734		16.1965	68.1446
	66703.5	39809.4	38792.3					61.9036			73.2499
	63470.5	20317.8						41.9502			69.6308
		26176.3						39.333			36.1089
		24057.3									59.5121
		1557.33									69.0653
		36222.9									90.761
		18644.8									45.8146
		16736.3									79.8303
		25547.6									62.9408
											52.1283
